# Supplementary material for: Place cell maps slowly develop via competitive learning and conjunctive coding in the dentate gyrus
Source: Nat Commun. 2020 Sep 11;11:4550. doi: 10.1038/s41467-020-18351-6 (PMC7486408; doi:10.1038/s41467-020-18351-6)
Supplement: Supplementary file 4 — Source Data [file 41467_2020_18351_MOESM4_ESM.xlsx]

## Sheet: Figure 1
Figure 1f top							Figure 1f bottom
	shank #	DG depth		shank #	MC depth		shank #	DG depth		shank #	CA3 depth
	1	72		1	109		1	-11		1	112
	1	66		2	104		1	33		2	95
	1	51		2	123		1	42		3	35
	1	50		3	80		1	22		4	86
	1	47		4	27		1	65		5	157
	1	46		5	97		1	115		6	113
	1	48		5	103		2	43		7	99
	1	98		5	136		2	40		8	92
	1	57		5	152		2	32		9	105
	1	100		6	29		2	58		10	66
	1	89		7	75		2	56		10	111
	1	114		8	83		2	49		11	101
	2	-11		9	84		2	39		11	99
	2	33		10	140		2	143		12	91
	2	42		10	155		2	61		12	82
	2	22		11	136		2	61		13	69
	2	65		12	98		2	69		13	108
	2	115		13	113		2	67		14	135
	3	32		13	123		2	56		15	106
	3	15		13	93		2	62		16	64
	3	16		14	97		2	49		16	129
	3	21		14	46		2	85		17	108
	3	30		15	54		2	72		18	86
	3	49		16	88		2	83		18	170
	3	36		17	75		2	143		18	132
	3	49		17	81		2	143
	3	46		18	100		2	110
	3	48		18	122		2	96
	3	81		18	123		2	130
	3	56		18	126		2	99
	3	54		19	55		2	108
	3	130		19	53		3	16
	3	31		19	78		3	26
	3	76		19	86		3	25
	3	43		19	106		3	12
	3	79		20	52		3	32
	3	61		21	61		3	38
	3	130		22	81		3	44
	3	51		22	71		3	44
	3	60		22	118		3	67
	3	58		22	137		4	16
	3	83		23	111		4	2
	3	75		23	126		4	15
	3	71		23	127		4	30
	3	84		24	38		4	19
	3	84		24	66		4	30
	3	99		24	93		4	63
	3	86		24	100		4	64
	3	84		24	92		4	59
	3	100		25	33		4	59
	3	97		26	76		4	58
	3	87		27	78		4	24
	3	92		27	99		4	34
	3	85		27	109		4	27
	3	83		28	112		4	62
	3	104		28	124		4	73
	4	16		29	69		5	-10
	4	26		29	78		5	19
	4	25		29	94		5	28
	4	12		30	35		5	48
	4	32		31	90		5	52
	4	38		32	126		5	32
	4	44		32	100		5	45
	4	44		33	108		5	39
	4	67		33	109		5	53
	5	-10		34	92		5	80
	5	19		34	96		5	90
	5	28		34	121		5	104
	5	48		35	121		5	107
	5	52					5	118
	5	32					5	115
	5	45					5	129
	5	39					5	133
	5	53					5	141
	5	80					5	150
	5	90					6	23
	5	104					6	22
	5	107					6	-2
	5	118					6	13
	5	115					6	6
	5	129					6	5
	5	133					6	34
	5	141					6	51
	5	150					7	14
	6	23					7	30
	6	22					7	21
	6	-2					7	55
	6	13					7	34
	6	6					7	72
	6	5					7	51
	6	34					7	45
	6	51					7	62
	7	19					7	43
	7	27					7	70
	7	27					7	84
	7	54					7	75
	7	49					7	89
	7	53					7	78
	7	52					7	86
	7	42					7	108
	7	38					7	138
	7	43					7	125
	7	39					7	126
	7	88					7	127
	7	105					8	68
	7	80					8	47
	8	14					8	58
	8	30					8	70
	8	21					8	70
	8	55					8	71
	8	34					8	81
	8	72					8	100
	8	51					8	88
	8	45					8	85
	8	62					8	85
	8	43					8	78
	8	70					8	83
	8	84					8	78
	8	75					8	81
	8	89					9	173
	8	78					9	118
	8	86					10	-35
	8	108					10	-69
	8	138					10	19
	8	125					10	41
	8	126					10	57
	8	127					10	42
	9	68					10	30
	9	47					10	93
	9	58					10	95
	9	70					10	94
	9	70					10	60
	9	71					10	80
	9	81					11	17
	9	100					11	49
	9	88					11	33
	9	85					11	50
	9	85					11	23
	9	78					11	47
	9	83					11	30
	9	78					11	32
	9	81					11	40
	10	32					11	56
	10	49					11	73
	10	44					12	3
	10	40					12	31
	10	70					12	7
	10	56					12	26
	10	69					12	67
	10	106					12	58
	10	90					12	76
	10	106					12	68
	10	98					12	29
	10	117					12	71
	10	143					12	56
	10	120					12	97
	11	173					12	81
	11	118					13	-85
	12	72					13	9
	12	70					13	37
	12	72					13	32
	12	77					13	32
	12	59					13	38
	13	86					13	50
	13	84					13	47
	13	42					13	44
	14	121					13	66
	14	116					13	73
	14	109					13	69
	14	47					13	83
	14	27					13	78
	14	2					13	76
	15	-34					13	87
	15	2					13	75
	15	-24					14	-31
	15	26					14	19
	15	22					14	17
	15	4					14	26
	15	38					14	44
	15	43					14	47
	15	24					14	32
	15	18					14	50
	15	17					14	48
	15	54					14	53
	15	63					14	67
	15	52					14	92
	15	83					14	102
	15	47					14	90
	16	-35					14	88
	16	-69					14	127
	16	19					14	147
	16	41					14	147
	16	57					15	41
	16	42					15	55
	16	30					15	48
	16	93					15	62
	16	95					15	70
	16	94					15	57
	16	60					15	111
	16	80					15	138
	17	17					16	42
	17	49					16	56
	17	33					16	41
	17	50					16	40
	17	23					16	107
	17	47					17	79
	17	30					17	66
	17	32					17	122
	17	40					17	81
	17	56					17	99
	17	73					18	1
	18	43					18	-20
	18	57					18	5
	18	41					18	55
	18	51					18	37
	18	4					18	78
	18	46					18	58
	18	63					18	130
	18	61					18	158
	18	72					18	152
	18	55					18	134
	18	95
	18	58
	18	61
	18	95
	18	75
	18	50
	18	73
	18	78
	18	122
	19	3
	19	31
	19	7
	19	26
	19	67
	19	58
	19	76
	19	68
	19	29
	19	71
	19	56
	19	97
	19	81
	20	53
	20	38
	20	15
	20	37
	20	56
	20	47
	20	61
	20	67
	20	62
	20	46
	20	56
	21	39
	21	27
	21	29
	21	21
	21	26
	21	38
	21	47
	21	47
	21	51
	21	54
	21	80
	21	75
	21	77
	21	81
	21	69
	21	80
	22	-2
	22	17
	22	32
	22	14
	22	31
	22	33
	22	117
	22	122
	23	7
	23	21
	23	25
	23	44
	23	21
	23	60
	23	35
	23	60
	23	80
	23	71
	23	83
	23	74
	23	101
	23	86
	23	130
	23	132
	23	140
	24	-31
	24	19
	24	17
	24	26
	24	44
	24	47
	24	32
	24	50
	24	48
	24	53
	24	67
	24	92
	24	102
	24	90
	24	88
	24	127
	24	147
	24	147
	25	4
	25	21
	25	21
	25	22
	25	22
	25	29
	25	30
	25	17
	25	34
	25	25
	25	30
	25	32
	25	28
	25	82
	25	115
	26	55
	26	49
	26	73
	26	72
	26	90
	26	87
	26	97
	26	81
	26	82
	26	114
	27	44
	27	28
	27	55
	27	80
	27	93
	27	116
	28	54
	28	30
	28	62
	28	60
	28	79
	28	65
	28	90
	28	88
	28	129
	29	41
	29	55
	29	48
	29	62
	29	70
	29	57
	29	111
	29	138
	30	42
	30	56
	30	41
	30	40
	30	107
	31	79
	31	66
	31	122
	31	81
	31	99
	32	31
	32	55
	32	56
	32	93
	32	99
	32	118
	33	1
	33	-20
	33	5
	33	55
	33	37
	33	78
	33	58
	33	130
	33	158
	33	152
	33	134
	34	5
	34	9
	34	29
	34	18
	34	48
	34	21
	34	51
	34	64
	34	104
	34	72
	34	68
	34	164
	34	147
	35	26
	35	38
	35	28
	35	107
	35	114

## Sheet: Figure 3
Figure 3c	top			bottom				Figure 3d
	among all the GCs			among multiple field GC cells				session	LV peak ratio
Session	single field	multiple field		periodic	LVS	unspecific		1	0.976689
1	0.0150376	0.0526316		0.428571	0.428571	0.142857		1	0.664069
2	0.0204082	0.0612245		0.0666667	0.4	0.533333		1	0.974907
3	0.0717949	0.0769231		0.133333	0.466667	0.4		1	0.664633
5	0.0746269	0.134328		0	0.407407	0.592593		1	0.846713
7	0.146825	0.134921		0	0.235294	0.764706		1	0.780727
10	0.16	0.12		0.047619	0.238095	0.714286		2	0.291885
13	0.212329	0.116438		0.0588235	0.235294	0.705882		2	0.782911
16	0.198413	0.0952381		0	0.25	0.75		2	0.793814
20	0.204301	0.129032		0	0.25	0.75		2	0.472846
								2	0.760227
								2	0.480492
								3	0.660389
								3	0.694263
								3	0.849563
								3	0.483006
								3	0.871596
								3	0.56901
								3	0.743395
								5	0.217206
								5	0.681794
								5	0.667654
								5	0.599546
								5	0.31409
								5	0.262751
								5	0.356398
								5	0.629715
								5	0.30472
								5	0.447757
								5	0.331841
								7	0.574613
								7	0.296999
								7	0.345952
								7	0.74289
								7	0.379487
								7	0.23651
								7	0.584442
								7	0.724485
								10	0.306474
								10	0.675547
								10	0.793662
								10	0.451972
								10	0.219574
								13	0.242632
								13	0.266484
								13	0.741689
								13	0.32666
								16	0.320025
								16	0.600516
								16	0.228099
								20	0.349591
								20	0.320799
								20	0.282937

## Sheet: Figure 4
Figure 4b
	emergence			extinction
none->single	0.132184		single->none	0.0804598
single->multi	0.122807		multi->single	0.0964912
none->multi	0.0350877		multi->none	0.0175439
figure 4d				Figure 4e
center trial number	emergence	extinction		day	emergence	extinction
12.5	0.0248756	0		1	0.555556	0.444444
17.5	0.0273632	0		2	0.461538	0.269231
22.5	0.0223881	0.00497512		3	0.833333	0.5
27.5	0.0174129	0.00995025		5	0.45679	0.209877
32.5	0.0149254	0.0174129		7	0.318584	0.185841
37.5	0.00248756	0.0174129		10	0.175	0.225
42.5	0.0149254	0.0124378		13	0.133333	0.25
47.5	0.00746269	0.0124378		16	0.333333	0.2
				20	0.108696	0.130435

## Sheet: Figure 5
Figure 5b						Figure 5d
	day 22-24		day 25-27				day 22-24			day 25-27
	single	multiple	single	multiple			number of active belt			number of active belt
Original	0.156028	0.0851064	0.160338	0.0886076		number of field	1	2	3	1	2	3
Reordered	0.0992908	0.117021	0.109705	0.101266		1	0.708333	0.344828	0.214286	0.76087	0.217391	0.25
Novel	0.0638298	0.0780142	0.0548523	0.0759494		2	0.270833	0.310345	0.5	0.152174	0.347826	0.125
						3	0.0208333	0.206897	0.25	0.0652174	0.304348	0.25
Figure 5c						4	0	0.137931	0.0357143	0.0217391	0.0869565	0.25
day 22-24			day 25-27			5	0	0	0	0	0.0434783	0
Original	Reordered	Novel	Original	Reordered	Novel	6	0	0	0	0	0	0.125
0.263736	0.802582	0.868204	0.585512	0.981064	0.783546
0.208212	0.879832	0.509967	0.283418	0.925005	0.541712
0.38507	0.731823	0.752673	0.711714	0.837263	0.906361
0.567671	0.552704	0.877426		0.777631
0.990235	0.995365	0.537718		0.649768
0.275513	0.489027	0.570767		0.897313
0.290444				0.578978
0.99486				0.387688

## Sheet: Figure 6
Figure 6b					figure 6e	day 1-7		day 10-20
					distance (cm)	GC	MC	GC	MC
	among all the MCs				-30	0.0881356	0.0727273	0.0966184	0.115702
Session	single field	multiple field	low spatial cells		-28	0.0881356	0.0636364	0.0821256	0.115702
1	0	0.323529	0.235294		-26	0.0983051	0.0909091	0.0869565	0.0578512
2	0	0.214286	0.333333		-24	0.0949153	0.131818	0.0821256	0.132231
3	0.027027	0.189189	0.189189		-22	0.0949153	0.0727273	0.0676329	0.107438
5	0.0322581	0.225806	0.322581		-20	0.0847458	0.0909091	0.0676329	0.0743802
7	0.0540541	0.378378	0.243243		-18	0.0610169	0.0681818	0.0724638	0.0826446
10	0.04	0.24	0.16		-16	0.101695	0.0318182	0.0869565	0.0991736
13	0.0714286	0.321429	0.0714286		-14	0.0915254	0.0409091	0.0869565	0.0578512
16	0.03125	0.21875	0.21875		-12	0.0677966	0.0136364	0.0531401	0.00826446
20	0.111111	0.37037	0.222222		-10	0.0813559	0.0227273	0.0869565	0.0661157
					-8	0.0677966	0.0181818	0.120773	0.0413223
					-6	0.0745763	0.0181818	0.120773	0.0578512
					-4	0.0813559	0.0409091	0.10628	0.0495868
					-2	0.115254	0.109091	0.115942	0.0330579
Figure 6c		day 1-7	day 10-20		0	0.0915254	0.177273	0.0724638	0.132231
number of field	1	0.0769231	0.179487		2	0.105085	0.177273	0.0772947	0.173554
	2	0.0576923	0.102564		4	0.111864	0.227273	0.0821256	0.0991736
	3	0.115385	0.102564		6	0.0779661	0.109091	0.0628019	0.123967
	4	0.192308	0.307692		8	0.108475	0.0681818	0.0724638	0.173554
	5	0.230769	0.25641		10	0.0847458	0.0318182	0.0821256	0.0495868
	6	0.307692	0.0512821		12	0.0474576	0.00454545	0.101449	0.0578512
	7	0.0192308	0		14	0.0779661	0.0227273	0.0386473	0.0330579
					16	0.0576271	0.0181818	0.0676329	0.0495868
					18	0.0745763	0.0227273	0.115942	0.0495868
					20	0.108475	0.0272727	0.0821256	0.0413223
					22	0.0745763	0.0636364	0.0772947	0.0330579
					24	0.0474576	0.05	0.0724638	0.0330579
					26	0.0745763	0.109091	0.0917874	0.107438
					28	0.0813559	0.15	0.111111	0.0743802
					30	0.0813559	0.0818182	0.0724638	0.0909091
